# Supplementary material for: Stabilization and tracking control of underactuated ball and beam system using metaheuristic optimization based TID-F and PIDD2–PI control schemes
Source: PLoS One. 2024 Feb 14;19(2):e0298624. doi: 10.1371/journal.pone.0298624 (PMC10866467; doi:10.1371/journal.pone.0298624)
Supplement: S1 Text — (TXT) [file pone.0298624.s001.txt]

Type='mamdani'
Version=2.0
NumInputs=2
NumOutputs=1
NumRules=25
AndMethod='min'
OrMethod='max'
ImpMethod='min'
AggMethod='max'
DefuzzMethod='centroid'

[Input1]
Name='error'
Range=[-1 1]
NumMFs=5
MF1='NB':'trimf',[-1 -1 -0.4]
MF2='NS':'trimf',[-1 -0.5 0]
MF3='ZO':'trimf',[-0.4 0 0.4]
MF4='PS':'trimf',[0 0.5 1]
MF5='PB':'trimf',[0.4 1 1]


[Input2]
Name='change_of_error'
Range=[-1 1]
NumMFs=5
MF1='NB':'trimf',[-1 -1 -0.1]
MF2='NS':'trimf',[-0.6 -0.3 0]
MF3='Z0':'trimf',[-0.1 0 0.1]
MF4='PS':'trimf',[0 0.3 0.6]
MF5='PB':'trimf',[0.1 1 1]

[Output1]
Name='output1'
Range=[-1 1]
NumMFs=5
MF1='NB':'trimf',[-1 -1 -0.1]
MF2='NS':'trimf',[-0.6 -0.3 0]
MF3='ZO':'trimf',[-0.1 0 0.1]
MF4='PS':'trimf',[0 0.3 0.6]
MF5='PB':'trimf',[0.1 1 1]

[Rules]
1 2, 2 (1) : 1
1 1, 2 (1) : 1
1 3, 2 (1) : 1
1 4, 1 (1) : 1
1 5, 3 (1) : 1
2 2, 2 (1) : 1
2 1, 2 (1) : 1
2 3, 1 (1) : 1
2 4, 3 (1) : 1
2 5, 4 (1) : 1
3 2, 2 (1) : 1
3 1, 1 (1) : 1
3 3, 3 (1) : 1
3 4, 4 (1) : 1
3 5, 5 (1) : 1
4 2, 1 (1) : 1
4 1, 3 (1) : 1
4 3, 4 (1) : 1
4 4, 5 (1) : 1
4 5, 5 (1) : 1
5 2, 3 (1) : 1
5 1, 4 (1) : 1
5 3, 5 (1) : 1
5 4, 5 (1) : 1
5 5, 5 (1) : 1
